# Supplementary material for: X-ray structures of the high-affinity copper transporter Ctr1
Source: Nat Commun. 2019 Mar 27;10:1386. doi: 10.1038/s41467-019-09376-7 (PMC6437178; doi:10.1038/s41467-019-09376-7)
Supplement: Supplementary file 3 — Source Data [file 41467_2019_9376_MOESM3_ESM.xlsx]

## Sheet: FigS1 and S3a-b
Figure 1b (rows 4,5,6, 11, and 12), Supplementary Figure 3a, 3b
		RT				4 C			average		RT-4				pmol Cu/10^6 cells/min			average	error bar		Ctr1 western intensity	loading control intensity	Ctr1/loading control	ratio		normalized activity	re-normalized	Relative Activity
	Empty vector	5013.3	5546.1	5350.9		1208	1173.9	1094.3	1158.73		3854.57	4387.37	4192.17		1.13891	1.29633	1.23866	1.22463	0.0796447
	sCtr1	14939.7	14949.3	14330.2		1652.4	1578.2	1483.5	1571.37		13368.3	13377.9	12758.8		3.94994	3.95277	3.76985	3.89085	0.104803	2.66622	20.666	58.905	0.350836	1		3.89085	2.66622	1
	sCtr1_M150L	5380.1	6547	5419.1		844.3	907.6	933.4	895.1		4485	5651.9	4524		1.32518	1.66996	1.3367	1.44395	0.195819	0.219317	34.979	102.217	0.342203	0.975394		1.48038	0.22485	0.0843329
	sCtr1_E80Q	11996	12386.8	11775.1		1130.5	1195.7	1107.3	1144.5		10851.5	11242.3	10630.6		3.20629	3.32176	3.14102	3.22302	0.0915239	1.99839	17.796	101.59	0.175175	0.499306		6.455	4.00233	1.50113
	sCtr1_H135R	11521.8	11787.1	11766.8		911.3	921.8	915	916.033		10605.8	10871.1	10850.8		3.13368	3.21207	3.20607	3.18394	0.0436291	1.95931	10.884	119.265	0.091259	0.260119		12.2403	7.53237	2.82511
	sCtr1_dN	24524.9	25663.1	25897.4		3266.2	3441.9	3252.4	3320.17		21204.7	22342.9	22577.2		6.26535	6.60166	6.67089	6.51263	0.216929	5.288	181.594	127.406	1.42532	4.06263		1.60306	1.30162	0.488189
	sCtr1_dC	15400	15786.2	15315.4		1478.8	1425.8	1578.9	1494.5		13905.5	14291.7	13820.9		4.10865	4.22276	4.08366	4.13836	0.0741584	2.91372	130.965	66.499	1.96943	5.61353		0.737211	0.519054	0.194678
	sCtr1_cryst	11853.1	12093.3	11574.1		1399.9	1550.7	1491.1	1480.57		10372.5	10612.7	10093.5		3.06477	3.13574	2.98233	3.06095	0.0767753	1.83631	351.405	134.176	2.61899	7.46498		0.410041	0.24599	0.0922619
	sCtr1cryst_M150L	6283.7	5652.6	5595.2		802.3	633.7	691.5	709.167		5574.53	4943.43	4886.03		1.64711	1.46063	1.44367	1.51714	0.112874	0.292505	279.002	106.703	2.61475	7.45292		0.203563	0.039247	0.0147201
	Total Cu (5 μM)	207713	219738	207132
	Total Cu average	211528
Supplementary Figure S3a Western
					Anti-His
					Anti-Pma1

## Sheet: Fig S3c
Supplementary Figure 3c
time (min)	control (RT)				control (on ice)		RT - ice					pmol Cu/ 10 ^ 6 cells				Average		Error bar
5	2006.36	1992.08	1942.5		1655.44		350.919	336.635	287.054			2.31629	2.22201	1.89474		2.14434		0.221244
10	4221.66	4021.29			1488.9		2732.77	2532.39				18.038	16.7154			17.3767		0.935233
20	5389.1	6053.16	6174.07		1417.49		3971.6	4635.66	4756.58			26.2151	30.5983	31.3964		29.4033		2.78973
40	9573.72	8705	9603.47		1605.14		7968.58	7099.86	7998.33			52.5977	46.8635	52.794		50.7518		3.36873
60	17669.4	17542.6	11646.9		2058.8		15610.6	15483.8	9588.09			103.04	102.203	63.2875		89.5101		22.7133
	sCtr1 (RT)				sCtr1 (on ice)
5	7282.76	7468.25	7020.18		1695.32		5587.43	5772.93	5324.86			36.8806	38.105	35.1474		36.711		1.48605
10	15743.4	15807.8	15692.6		2988.61		12754.8	12819.2	12704			84.1895	84.6151	83.8546		84.2197		0.381122
20	20716.8	20237.8	20936.7		3478.8		17238	16759	17457.9			113.782	110.62	115.233		113.212		2.35885
40	44987.5	52788.9	47060.1		4560.34		40427.2	48228.5	42499.8			266.845	318.339	280.525		288.57		26.6727
60	75273.8	78154	75169.5		6221.74		69052.1	71932.3	68947.8			455.787	474.798	455.099		461.895		11.1801
	sCtr1_M150L (RT)				sCtr1_M150L (on ice)
5	2279.02	2105.11	2087.79		1229.15		1049.87	875.964	858.643			6.92981	5.78191	5.66759		6.12644		0.698083
10	4558.55	4487.01	4673.91		1629.9		2928.65	2857.11	3044.01			19.3309	18.8587	20.0924		19.4274		0.62245
20	5763.22	5421.53	5375.72		1569.4		4193.81	3852.13	3806.32			27.6818	25.4265	25.1241		26.0775		1.39762
40	11747.5	11748	11228.6		1761.8		9985.74	9986.17	9466.77			65.9122	65.915	62.4866		64.7713		1.97856
60	15273.5	16507.6	14918.4		1873.24		13400.2	14634.4	13045.1			88.4501	96.5961	86.106		90.3841		5.50599
	sCtr1_dN (RT)				sCtr1_dN (4 °C)
5	13286.1	13494.4	13858.6		2883.42		10402.6	10611	10975.2			68.664	70.0393	72.4433		70.3822		1.91282
10	24029.9	28381.2	26908.9		6488.93		17540.9	21892.3	20419.9			115.781	144.503	134.784		131.69		14.6088
20	34089.5	34470.9	36400		8245.03		25844.4	26225.9	28154.9			170.59	173.107	185.84		176.512		8.17569
40	89988.1	87901.8	87278.1		13550.7		76437.4	74351.1	73727.4			504.535	490.764	486.647		493.982		9.36798
60	116712	114713	115375		16200.6		100511	98511.9	99174.8			663.438	650.241	654.616		656.098		6.7222
	sCtr1cryst (RT)				sCtr1cryst (on ice)
5	5595.47	5327.82	5499.79		1695.32		3900.15	3632.5	3804.46			25.7434	23.9768	25.1118		24.944		0.895208
10	9857.24	9899.72	10294.7		2988.61		6868.64	6911.12	7306.08			45.3373	45.6177	48.2247		46.3933		1.59227
20	12587.2	12988.8	13338		3478.8		9108.39	9509.98	9859.17			60.1212	62.7719	65.0767		62.6566		2.47981
40	33611.6	36954	34840.1		4560.34		29051.3	32393.7	30279.8			191.757	213.819	199.866		201.814		11.1591
60	51055.2	53522.2	50501.5		6221.74		44833.4	47300.5	44279.7			295.929	312.213	292.274		300.139		10.6152
	sCtr1cryst_M150L (RT)				sCtr1cryst_M150L (on ice)
5	2351.07	2222.17	2352.77		1148.07		1202.99	1074.1	1204.7			7.94052	7.08972	7.95176		7.66067		0.494487
10	4478.47	4755.86	4516.14		1481.58		2996.89	3274.28	3034.57			19.7814	21.6123	20.0301		20.4746		0.993127
20	5069.36	5332.79	5225.92		1430.23		3639.13	3902.56	3795.7			24.0206	25.7594	25.054		24.9446		0.874544
40	11522.5	10921.5	11209		1783.14		9739.33	9138.34	9425.89			64.2857	60.3188	62.2168		62.2738		1.98407
60	15558.7	14752.1	15138.4		2267.38		13291.4	12484.8	12871.1			87.7314	82.4073	84.9571		85.0319		2.66283
	sCtr1_dC (RT)				sCtr1_dC (on ice)
5	8846.42	8962.01	8780.24		1528.78		7317.64	7433.23	7251.46			48.3011	49.064	47.8642		48.4098		0.607234
10	19034.7	18689.9	18636.6		2798.59		16236.1	15891.3	15838			107.168	104.892	104.541		105.534		1.42641
20	23586.1	24226.5	22920.3		3198.83		20387.3	21027.6	19721.5			134.569	138.796	130.174		134.513		4.31107
40	56760.1	56371	57388.2		4847.06		51913	51524	52541.2			342.659	340.091	346.805		343.185		3.38785
60	79550	80773.9	79773.2		6724.04		72826	74049.8	73049.2			480.698	488.776	482.171		483.881		4.30222
	sCtr1_E80Q (RT)				sCtr1_E80Q (on ice)
5	7423.21	6518.12	6979.95		1742.89		5680.32	4775.23	5237.06			37.4937	31.5196	34.5679		34.5271		2.98726
10	12923.6	13727.6	13292.8		2335.36		10588.2	11392.2	10957.4			69.889	75.1956	72.3257		72.4701		2.65625
20	18727.5	18034	18111.6		2502.2		16225.3	15531.8	15609.4			107.098	102.52	103.032		104.216		2.50825
40	45286.4	45731.5	45843.7		3220.65		42065.7	42510.8	42623			277.66	280.598	281.339		279.866		1.94566
60	63762	72012.7	73390.6		4124.8		59637.2	67887.9	69265.8			393.643	448.103	457.198		432.981		34.3701
	sCtr1_H135R (RT)				sCtr1_H135R (on ice)
5	5807.96	4954.9	5998.24		1528.78		4279.18	3426.12	4469.46			28.2453	22.6145	29.5013		26.787		3.66765
10	12312.1	13393.5	12580.1		2798.59		9513.55	10594.9	9781.53			62.7954	69.9333	64.5643		65.7643		3.7172
20	18243.2	18106.5	17255.4		3198.83		15044.4	14907.7	14056.6			99.3024	98.4001	92.7822		96.8282		3.53289
40	40289	39052.1	39811.6		4847.06		35441.9	34205	34964.5			233.939	225.775	230.788		230.167		4.11743
60	66500.9	66633.5	66111.4		6724.04		59776.9	59909.4	59387.4			394.565	395.44	391.994		394		1.79123
Total Cu (5 μM)	189804	189115	189209
Total Cu (5 μMl)_average	189376
